# Supplementary material for: The Endometrial Microbiota—16S rRNA Gene Sequence Signatures in Healthy, Pregnant and Endometritis Dairy Cows
Source: Vet Sci. 2023 Mar 10;10(3):215. doi: 10.3390/vetsci10030215 (PMC10058826; doi:10.3390/vetsci10030215)
Supplement: Supplementary file 1 [file vetsci-10-00215-s001.zip]

Archive with 1 entries (1 files):
- vetsci-2227839-supplementary.pdf
